# Supplementary material for: 1-(3-Chloro­pyridin-2-yl)hydrazine
Source: Acta Crystallogr Sect E Struct Rep Online. 2010 Sep 18;66(Pt 10):o2599. doi: 10.1107/S1600536810036950 (PMC2983279; doi:10.1107/S1600536810036950)
Supplement: Supplementary file 2 [file e-66-o2599-Isup2.hkl]

# 
# h,k,l, Fc-squared, Fo-squared, sigma(Fo-squared) and status flag 
# 
data_I
_shelx_title ' I' 
_shelx_refln_list_code          4 
_shelx_F_calc_maximum       99.29 
_exptl_crystal_F_000       296.00 
_reflns_d_resolution_high  0.8322 
 
loop_ 
 _symmetry_equiv_pos_as_xyz 
 'x, y, z' 
 '-x, y+1/2, -z+1/2' 
 '-x, -y, -z' 
 'x, -y-1/2, z-1/2' 
 
_cell_length_a    11.6370 
_cell_length_b     3.9060 
_cell_length_c    13.9460 
_cell_angle_alpha  90.000 
_cell_angle_beta  103.460 
_cell_angle_gamma  90.000 
 
_shelx_F_squared_multiplier     1.000 
 
loop_ 
 _refln_index_h 
 _refln_index_k 
 _refln_index_l 
 _refln_F_squared_calc 
 _refln_F_squared_meas 
 _refln_F_squared_sigma 
 _refln_observed_status 
   1   0   0      111.21      110.64      2.87 o 
   2   0   0     3799.43     3472.04     23.25 o 
   3   0   0     4693.50     4830.98     32.60 o 
   4   0   0      121.69      133.56      5.34 o 
   5   0   0      298.99      313.79      8.95 o 
   6   0   0      806.71      814.44     16.33 o 
   7   0   0      202.51      201.96      8.92 o 
   8   0   0      313.03      317.66     12.15 o 
   9   0   0       61.18       58.66      6.16 o 
  10   0   0      284.28      301.22     13.99 o 
  11   0   0       15.64       12.44      3.93 o 
  12   0   0       10.69       12.17      3.02 o 
  13   0   0      128.92      124.79     10.46 o 
   1   1   0      845.91      886.09     40.16 o 
   2   1   0     2598.94     2728.48     31.56 o 
   3   1   0       35.06       37.33      1.60 o 
   4   1   0     3585.79     3407.57     27.64 o 
   5   1   0        7.06        6.90      2.04 o 
   6   1   0      228.73      240.55      6.19 o 
   7   1   0      633.48      640.31     16.78 o 
   8   1   0        2.24        3.29      1.56 o 
   9   1   0      312.52      324.69      9.14 o 
  10   1   0      261.74      262.69     11.70 o 
  11   1   0      249.36      262.50      9.61 o 
  12   1   0       91.17       86.82      5.93 o 
  13   1   0        2.48        1.83      2.45 o 
   0   2   0      135.80      162.27      3.41 o 
   1   2   0      130.33      128.08      3.96 o 
   2   2   0      466.28      469.23      7.78 o 
   3   2   0      561.50      540.71      8.81 o 
   4   2   0      364.25      380.86     14.80 o 
   5   2   0      284.69      284.46      7.76 o 
   6   2   0      266.02      266.85     13.74 o 
   7   2   0      255.11      255.66      7.92 o 
   8   2   0       66.94       70.91      4.40 o 
   9   2   0       54.48       51.12      5.00 o 
  10   2   0        0.85        1.11      1.57 o 
  11   2   0      176.18      180.44     11.18 o 
  12   2   0        4.75        8.01      2.54 o 
   1   3   0       30.04       33.04      9.40 o 
   2   3   0       42.38       43.50      8.79 o 
   3   3   0        9.66        7.43      2.05 o 
   4   3   0       16.58       14.00      2.54 o 
   5   3   0      118.91      122.14      5.57 o 
   6   3   0        8.32       10.10      2.03 o 
   7   3   0      109.48      107.25      6.05 o 
   8   3   0       35.76       30.24      3.57 o 
   9   3   0        6.41        7.06      1.84 o 
  10   3   0       17.76       16.08      2.88 o 
   0   4   0        1.51        0.92      2.50 o 
   1   4   0        1.07        0.61      3.87 o 
   2   4   0        3.10        6.23      3.09 o 
   3   4   0       18.13       17.05      3.05 o 
   4   4   0       14.01       13.17      3.50 o 
   5   4   0        4.74        1.58      2.23 o 
   6   4   0        1.89        4.84      2.42 o 
   7   4   0       38.14       33.99      6.62 o 
 -13   1   1        0.30        0.27      2.81 o 
 -12   1   1        0.03        1.61      2.07 o 
 -11   1   1      104.67       89.81      7.89 o 
 -10   1   1      324.15      334.22     23.65 o 
  -9   1   1        4.12        4.32      2.26 o 
  -8   1   1        2.04        1.87      1.52 o 
  -7   1   1        6.61        7.99      1.75 o 
  -6   1   1      103.28      108.83      6.67 o 
  -5   1   1      616.66      638.26     15.18 o 
  -4   1   1       35.09       35.89      2.08 o 
  -3   1   1      213.00      213.97      4.34 o 
  -2   1   1      353.42      364.76      8.21 o 
  -1   1   1     1207.28     1252.33     48.95 o 
   0   1   1     3272.55     3260.47     63.49 o 
   1   1   1     6388.02     6520.49     68.27 o 
   2   1   1        2.85        5.44      0.81 o 
   3   1   1        2.15        2.55      0.99 o 
   4   1   1      363.04      385.95     19.26 o 
   5   1   1       45.58       53.67      2.95 o 
   6   1   1       10.64        8.95      1.69 o 
   7   1   1       69.03       65.89      4.45 o 
   8   1   1       15.44       15.68      4.02 o 
   9   1   1      109.19      119.29      5.93 o 
  10   1   1       52.89       49.25      4.28 o 
  11   1   1       91.17       99.82      8.75 o 
  12   1   1        3.85        2.70      2.07 o 
  13   1   1        0.77        0.56      2.55 o 
 -12   2   1        1.08        2.13      2.35 o 
 -11   2   1        1.60        4.48      2.89 o 
 -10   2   1       26.64       22.17      3.36 o 
  -9   2   1       79.70       78.73      5.11 o 
  -8   2   1        0.23        0.84      3.63 o 
  -7   2   1      118.39      136.00      6.31 o 
  -6   2   1        8.24        7.47      2.09 o 
  -5   2   1        2.08        1.00      1.47 o 
  -4   2   1       42.08       35.68      2.62 o 
  -3   2   1      450.27      425.20      7.66 o 
  -2   2   1       11.09       11.21      1.45 o 
  -1   2   1      454.76      462.49     10.00 o 
   0   2   1      265.93      258.94      3.89 o 
   1   2   1       74.37       72.28      3.13 o 
   2   2   1        7.12        5.05      1.06 o 
   3   2   1        8.94        7.99      1.30 o 
   4   2   1        0.86        3.26      1.72 o 
   5   2   1      470.85      483.84      9.43 o 
   6   2   1      242.47      218.38      6.85 o 
   7   2   1       53.73       56.13      3.62 o 
   8   2   1       79.91       69.80      4.34 o 
   9   2   1       20.29       19.08      3.83 o 
  10   2   1      109.24      103.81      6.20 o 
  11   2   1       77.14       73.96      5.46 o 
  12   2   1       60.14       59.32      4.78 o 
 -10   3   1       19.20       18.05      3.60 o 
  -9   3   1        5.89        6.76      2.69 o 
  -8   3   1       45.10       48.08      4.56 o 
  -7   3   1        3.88        3.63      3.98 o 
  -6   3   1       31.01       34.84      3.57 o 
  -5   3   1      196.87      205.67      7.58 o 
  -4   3   1       20.30       22.27      3.44 o 
  -3   3   1       32.42       28.56      2.80 o 
  -2   3   1      240.57      236.31      7.39 o 
  -1   3   1       39.95       38.83      3.19 o 
   0   3   1      193.24      206.84      4.71 o 
   1   3   1      153.22      147.40      5.62 o 
   2   3   1       78.36       78.00      4.27 o 
   3   3   1      190.56      198.00      8.35 o 
   4   3   1       36.85       34.84      4.07 o 
   5   3   1      139.64      147.70      6.24 o 
   6   3   1      131.82      134.27      6.00 o 
   7   3   1        4.81        8.26      2.33 o 
   8   3   1      230.87      205.97      8.23 o 
   9   3   1        5.49       11.19      2.37 o 
  10   3   1       37.83       33.76      3.78 o 
  -7   4   1       52.02       44.20      5.34 o 
  -6   4   1       87.43       95.91      7.27 o 
  -5   4   1        0.75        2.47      4.57 o 
  -4   4   1      177.51      169.31      8.06 o 
  -3   4   1       44.26       50.41     10.86 o 
  -2   4   1       66.21       65.52      5.62 o 
  -1   4   1      220.81      208.24     11.06 o 
   0   4   1        7.87        8.09      1.96 o 
   1   4   1       36.51       36.66      4.92 o 
   2   4   1       52.96       55.05      4.36 o 
   3   4   1        0.37        2.22      4.68 o 
   4   4   1       36.46       40.49      4.52 o 
   5   4   1       25.15       20.80      3.58 o 
   6   4   1       14.44       14.44      3.35 o 
 -13   0   2       91.51       82.73      7.84 o 
 -12   0   2       39.03       37.51      4.71 o 
 -11   0   2      124.15      121.84      9.20 o 
 -10   0   2     2407.77     2383.62     36.48 o 
  -9   0   2      494.84      491.42     15.69 o 
  -8   0   2      682.28      641.97     16.47 o 
  -7   0   2      786.77      809.63     17.48 o 
  -6   0   2        9.24        7.09      1.88 o 
  -5   0   2     1262.62     1302.68     18.03 o 
  -4   0   2     1586.09     1548.46     17.87 o 
  -3   0   2      570.53      604.97      9.43 o 
  -2   0   2      608.30      656.84      8.65 o 
  -1   0   2     2506.30     2655.37     17.84 o 
   0   0   2      461.41      457.41      5.15 o 
   1   0   2     1191.94     1301.37     12.02 o 
   2   0   2      140.86      138.99      4.44 o 
   3   0   2     5317.08     5433.46     37.00 o 
   4   0   2     1088.86     1085.48     16.09 o 
   5   0   2     4049.88     4155.36     37.93 o 
   6   0   2      365.16      354.96     11.04 o 
   7   0   2      123.34      135.42      7.65 o 
   8   0   2      752.34      784.38     19.26 o 
   9   0   2       45.38       49.52      5.54 o 
  10   0   2       12.28        9.94      4.44 o 
  11   0   2      166.44      170.29      9.97 o 
  12   0   2        0.49        0.59      1.61 o 
  13   0   2       27.25       31.50      4.31 o 
 -13   1   2        9.86       10.48      3.91 o 
 -12   1   2      109.35      118.82      5.98 o 
 -11   1   2       13.72       15.68      2.24 o 
 -10   1   2        1.36        1.13      2.10 o 
  -9   1   2      245.65      249.68     16.80 o 
  -8   1   2      238.06      216.13      6.87 o 
  -7   1   2       89.32       80.80      3.96 o 
  -6   1   2     2044.79     1959.94     42.63 o 
  -5   1   2      104.18      105.48      6.73 o 
  -4   1   2      394.44      396.17      6.79 o 
  -3   1   2     1912.24     1738.25     72.84 o 
  -2   1   2      680.78      665.42      7.16 o 
  -1   1   2     3385.17     3417.08    123.63 o 
   0   1   2     1101.24     1102.93     17.55 o 
   1   1   2     9859.23     9263.42    142.01 o 
   2   1   2      591.94      553.97     18.38 o 
   3   1   2       14.77       16.92      1.49 o 
   4   1   2     1173.17     1146.62     12.12 o 
   5   1   2      125.82      126.08      3.79 o 
   6   1   2       29.07       34.12      2.69 o 
   7   1   2      610.43      612.45     11.60 o 
   8   1   2        4.29        3.59      1.42 o 
   9   1   2        5.91        7.31      2.00 o 
  10   1   2       18.80       22.08      3.27 o 
  11   1   2        7.63        6.63      2.54 o 
  12   1   2        5.51        4.46      2.63 o 
 -12   2   2       10.66       11.37      3.32 o 
 -11   2   2       15.22       15.58      2.64 o 
 -10   2   2       13.52       12.07      2.91 o 
  -9   2   2       14.14       14.76      2.76 o 
  -8   2   2      138.02      153.04      6.49 o 
  -7   2   2       66.70       60.92      3.87 o 
  -6   2   2      304.56      337.15      8.38 o 
  -5   2   2      211.01      208.61      6.17 o 
  -4   2   2       59.34       56.10      3.17 o 
  -3   2   2     1038.90     1022.43     12.12 o 
  -2   2   2       98.24       98.46      6.02 o 
  -1   2   2       80.26       82.77      3.27 o 
   0   2   2      127.27      123.91      3.27 o 
   1   2   2     2445.04     2525.15     38.90 o 
   2   2   2       18.50       17.31      1.78 o 
   3   2   2      514.82      509.37     11.10 o 
   4   2   2      276.47      261.24      6.83 o 
   5   2   2       10.69        6.94      1.66 o 
   6   2   2      209.70      195.64     10.52 o 
   7   2   2       23.66       24.61      3.29 o 
   8   2   2       45.30       53.42      7.52 o 
   9   2   2      194.48      190.32     14.71 o 
  10   2   2       29.39       26.24      3.59 o 
  11   2   2      113.61      114.57      6.63 o 
 -10   3   2        0.98        0.60      2.61 o 
  -9   3   2        5.59       10.35      3.85 o 
  -8   3   2        2.17        2.15      1.83 o 
  -7   3   2       15.20       18.89      2.74 o 
  -6   3   2       18.49       17.84      2.70 o 
  -5   3   2       49.53       59.32      4.14 o 
  -4   3   2       88.35       87.33      4.72 o 
  -3   3   2      247.49      245.60      7.82 o 
  -2   3   2       15.09       17.12      3.52 o 
  -1   3   2      142.64      139.47      5.74 o 
   0   3   2      104.05      110.54      5.76 o 
   1   3   2       12.57       16.36      2.32 o 
   2   3   2       73.36       75.29      6.58 o 
   3   3   2       16.11       13.99      2.64 o 
   4   3   2        5.23        3.25      2.06 o 
   5   3   2       66.34       64.53      4.54 o 
   6   3   2       24.89       22.47      3.30 o 
   7   3   2       58.07       61.89      4.47 o 
   8   3   2       23.31       23.86      3.34 o 
   9   3   2       14.75       14.18      4.07 o 
  -7   4   2        8.63        8.48      3.28 o 
  -6   4   2        2.05        4.38      2.12 o 
  -5   4   2       14.29       13.03      3.20 o 
  -4   4   2        2.11        3.36      2.11 o 
  -3   4   2       11.09       14.11      2.98 o 
  -2   4   2      121.13      116.43      7.16 o 
  -1   4   2       19.28       14.19      3.07 o 
   0   4   2       15.32       11.84      2.18 o 
   1   4   2        1.25        0.58      2.82 o 
   2   4   2       76.36       60.35      5.45 o 
   3   4   2        1.42        4.67      2.70 o 
   4   4   2       41.68       35.61      6.46 o 
   5   4   2        1.84        3.58      2.52 o 
   6   4   2       41.83       41.21      4.44 o 
 -13   1   3       15.67        9.63      2.70 o 
 -12   1   3       20.57       24.54      2.96 o 
 -11   1   3       64.31       67.86      4.67 o 
 -10   1   3        7.71       11.85      2.31 o 
  -9   1   3      782.97      754.00     13.74 o 
  -8   1   3       53.26       50.43      3.48 o 
  -7   1   3        0.27        1.96      0.96 o 
  -6   1   3        8.59       12.65      3.61 o 
  -5   1   3      194.35      167.57      5.44 o 
  -4   1   3       36.91       29.37      1.92 o 
  -3   1   3      220.66      217.70      4.55 o 
  -2   1   3        4.72        4.79      0.94 o 
  -1   1   3      461.62      441.46      5.89 o 
   0   1   3     2042.88     2066.91     18.14 o 
   1   1   3      781.96      821.74     11.26 o 
   2   1   3      237.16      242.15      4.88 o 
   3   1   3        2.41        0.92      1.26 o 
   4   1   3      477.47      455.15     18.92 o 
   5   1   3      150.65      187.15      9.72 o 
   6   1   3      479.07      496.38      9.94 o 
   7   1   3        0.02        1.53      1.74 o 
   8   1   3        1.46        0.71      2.00 o 
   9   1   3      151.41      141.15      6.86 o 
  10   1   3       41.55       45.19      9.35 o 
  11   1   3        9.44        6.05      2.57 o 
  12   1   3        4.74        2.99      3.60 o 
 -12   2   3        1.74        1.34      4.59 o 
 -11   2   3       43.77       42.49      4.11 o 
 -10   2   3       10.25       10.02      2.82 o 
  -9   2   3       35.50       37.76      4.00 o 
  -8   2   3       51.71       55.96      4.82 o 
  -7   2   3        3.60        6.37      1.98 o 
  -6   2   3        3.00        3.53      1.42 o 
  -5   2   3      412.98      393.33      8.48 o 
  -4   2   3      614.48      586.45     10.97 o 
  -3   2   3      128.01      116.41      4.23 o 
  -2   2   3      215.53      241.96      5.93 o 
  -1   2   3      509.85      514.21      8.13 o 
   0   2   3     1680.47     1648.39     12.03 o 
   1   2   3      209.91      226.15      5.66 o 
   2   2   3     1636.97     1676.17     48.61 o 
   3   2   3      125.26      128.30      4.57 o 
   4   2   3       58.76       52.43      3.59 o 
   5   2   3       78.53       77.56      4.21 o 
   6   2   3        3.76        3.92      2.19 o 
   7   2   3       59.69       62.12      4.38 o 
   8   2   3       15.19        8.60      2.58 o 
   9   2   3      115.86       88.55     12.35 o 
  10   2   3       94.81       92.68      6.05 o 
  11   2   3       25.81       19.52      4.17 o 
 -10   3   3       55.79       48.06      5.68 o 
  -9   3   3       14.88       16.61      5.42 o 
  -8   3   3       30.36       25.37      4.01 o 
  -7   3   3       97.31      104.55      6.20 o 
  -6   3   3        2.05        4.78      5.45 o 
  -5   3   3      163.28      171.86      6.65 o 
  -4   3   3      203.40      200.93      9.62 o 
  -3   3   3       25.50       31.56      3.07 o 
  -2   3   3      756.79      781.00     30.46 o 
  -1   3   3        0.36        0.36      1.59 o 
   0   3   3      184.39      187.87      5.66 o 
   1   3   3        2.37        4.62      1.72 o 
   2   3   3      367.23      369.50      9.77 o 
   3   3   3      171.69      183.85      8.60 o 
   4   3   3      109.75      111.76      5.65 o 
   5   3   3        3.35        4.84      5.66 o 
   6   3   3      196.34      194.25      7.98 o 
   7   3   3        7.29       10.37      2.41 o 
   8   3   3       11.00       11.86      3.17 o 
   9   3   3       43.21       42.85      4.70 o 
  -7   4   3        0.08        2.60      2.60 o 
  -6   4   3       40.46       50.92      4.98 o 
  -5   4   3       27.03       26.35      3.67 o 
  -4   4   3       19.48       20.33      3.95 o 
  -3   4   3        5.07        5.14      2.79 o 
  -2   4   3       24.75       27.40      4.65 o 
  -1   4   3       55.12       59.32      5.23 o 
   0   4   3       52.09       52.90      5.26 o 
   1   4   3       26.77       21.70      4.23 o 
   2   4   3      292.48      231.19    138.18 o 
   3   4   3       10.82        7.30      3.47 o 
   4   4   3      119.65      125.55      7.00 o 
   5   4   3       57.70       55.33      5.48 o 
   6   4   3        0.93        1.80      3.34 o 
 -13   0   4       17.36       25.85      4.98 o 
 -12   0   4       25.52       18.50      5.10 o 
 -11   0   4       70.09       71.32      7.06 o 
 -10   0   4        0.43        1.84      2.16 o 
  -9   0   4        8.33        4.93      3.20 o 
  -8   0   4        4.29        8.35      1.96 o 
  -7   0   4     1187.45     1228.84     21.66 o 
  -6   0   4       14.65       14.34      2.34 o 
  -5   0   4     5290.80     4976.04     40.60 o 
  -4   0   4       22.82       17.58      2.52 o 
  -3   0   4      166.53      150.29      5.38 o 
  -2   0   4     7793.40     7382.78     44.48 o 
  -1   0   4        1.17        0.28      1.25 o 
   0   0   4       12.30        9.84      1.16 o 
   1   0   4     3972.74     3794.00     28.02 o 
   2   0   4      114.20      115.46      4.76 o 
   3   0   4      378.14      334.79      9.03 o 
   4   0   4       65.25       63.98      4.52 o 
   5   0   4        1.01        0.60      1.12 o 
   6   0   4       10.97        5.11      2.57 o 
   7   0   4      471.53      471.35     15.10 o 
   8   0   4      110.93      110.37      7.99 o 
   9   0   4       20.11       25.30      4.18 o 
  10   0   4      226.71      225.72     12.12 o 
  11   0   4       31.73       32.42      5.00 o 
  12   0   4       68.97       72.44      7.68 o 
 -13   1   4       30.98       28.07      3.39 o 
 -12   1   4       55.87       49.90      4.55 o 
 -11   1   4      133.23      129.40      6.64 o 
 -10   1   4        1.66        1.99      2.22 o 
  -9   1   4      842.64      820.03     14.38 o 
  -8   1   4        1.65        0.36      1.83 o 
  -7   1   4       53.43       55.08      4.57 o 
  -6   1   4      615.23      529.21     11.06 o 
  -5   1   4       85.04       84.79      3.05 o 
  -4   1   4       13.49       12.51      1.56 o 
  -3   1   4     1889.82     1881.10     39.62 o 
  -2   1   4       36.57       42.54      1.69 o 
  -1   1   4        3.07        1.25      0.68 o 
   0   1   4      124.17      122.32      2.54 o 
   1   1   4      462.44      452.62      6.68 o 
   2   1   4      480.72      464.90      8.80 o 
   3   1   4      574.19      591.05     12.45 o 
   4   1   4      343.53      308.34     14.04 o 
   5   1   4      843.36      827.24     21.39 o 
   6   1   4       11.74       11.15      2.18 o 
   7   1   4      134.81      134.81      6.02 o 
   8   1   4      349.71      346.98     10.25 o 
   9   1   4        1.41        0.81      2.01 o 
  10   1   4      127.21      124.93      7.80 o 
  11   1   4       91.85       89.26      6.54 o 
  12   1   4       20.39       23.40      5.74 o 
 -12   2   4        0.25        0.06      1.89 o 
 -11   2   4        0.36        1.28      2.65 o 
 -10   2   4       70.70       75.92      5.46 o 
  -9   2   4      340.03      320.70     10.54 o 
  -8   2   4      142.78      161.72      6.60 o 
  -7   2   4      224.92      225.07      7.40 o 
  -6   2   4      107.78      117.47      5.05 o 
  -5   2   4      137.86      118.83      4.83 o 
  -4   2   4      395.12      397.83      8.32 o 
  -3   2   4       21.16       22.54      2.21 o 
  -2   2   4      344.11      332.86      7.15 o 
  -1   2   4      672.69      680.29      9.91 o 
   0   2   4      638.58      656.95     12.74 o 
   1   2   4      567.46      579.23      9.46 o 
   2   2   4      416.02      439.35      8.69 o 
   3   2   4        1.57        1.89      1.44 o 
   4   2   4      436.28      440.87     24.98 o 
   5   2   4        0.01        1.48      2.70 o 
   6   2   4      243.82      238.70      7.86 o 
   7   2   4      122.80      127.29     21.46 o 
   8   2   4       49.65       42.84      6.03 o 
   9   2   4       91.88       88.16      5.75 o 
  10   2   4        0.88        1.34      2.21 o 
  11   2   4        0.06        0.43      1.84 o 
 -10   3   4       12.39        7.12      3.97 o 
  -9   3   4        1.11        1.97      2.61 o 
  -8   3   4       48.53       54.43      5.77 o 
  -7   3   4        0.64        2.44      2.02 o 
  -6   3   4       12.11        9.72      2.55 o 
  -5   3   4       27.32       27.02      8.31 o 
  -4   3   4       97.54       92.70      5.25 o 
  -3   3   4       78.50       82.36      4.69 o 
  -2   3   4        0.64        1.00      2.12 o 
  -1   3   4      213.97      230.63      8.03 o 
   0   3   4      409.69      404.96      7.17 o 
   1   3   4        1.56        4.23      4.50 o 
   2   3   4      402.27      411.34     19.44 o 
   3   3   4      382.72      372.09     10.54 o 
   4   3   4       12.24       13.38      5.67 o 
   5   3   4      149.79      148.04      9.10 o 
   6   3   4       57.24       57.75      4.49 o 
   7   3   4        2.26        2.94      1.83 o 
   8   3   4       20.00       23.59      3.38 o 
   9   3   4        0.00        0.02      1.97 o 
  -7   4   4       10.81       10.01      3.58 o 
  -6   4   4       14.12       18.30      3.76 o 
  -5   4   4        1.90        1.70      2.44 o 
  -4   4   4       41.87       43.02      5.34 o 
  -3   4   4       28.05       26.29      4.10 o 
  -2   4   4       30.18       33.08      3.83 o 
  -1   4   4        1.54        4.00      3.37 o 
   0   4   4        0.50        1.28      1.72 o 
   1   4   4       49.54       50.94      5.73 o 
   2   4   4      176.85      184.04      8.98 o 
   3   4   4      148.71      155.42      9.00 o 
   4   4   4       29.07       20.19      4.18 o 
   5   4   4        1.84        0.79      2.61 o 
 -13   1   5        2.81        3.21      2.25 o 
 -12   1   5        0.42        1.63      1.39 o 
 -11   1   5       11.93       11.18      2.30 o 
 -10   1   5      203.51      199.73      7.72 o 
  -9   1   5       14.09       11.00      2.55 o 
  -8   1   5       58.10       54.89      3.61 o 
  -7   1   5       20.70       18.78      2.12 o 
  -6   1   5      345.85      410.53     15.86 o 
  -5   1   5        5.09        5.45      1.50 o 
  -4   1   5     1215.42     1238.16     54.32 o 
  -3   1   5       27.09       27.83      1.96 o 
  -2   1   5        3.72        4.93      0.94 o 
  -1   1   5     1235.80     1233.15     19.96 o 
   0   1   5      569.46      592.49      9.39 o 
   1   1   5      130.41      131.10      3.86 o 
   2   1   5       34.53       43.43      1.86 o 
   3   1   5       37.67       39.29      2.83 o 
   4   1   5      357.24      347.25     15.91 o 
   5   1   5       93.77      104.91      4.74 o 
   6   1   5       68.20       63.26      4.47 o 
   7   1   5        0.02        1.36      1.34 o 
   8   1   5       26.64       25.39      3.08 o 
   9   1   5       10.84       12.33      3.01 o 
  10   1   5       43.91       45.75      4.50 o 
  11   1   5        0.00        2.82      2.46 o 
 -12   2   5        5.29        6.36      2.80 o 
 -11   2   5      112.76      115.71      6.42 o 
 -10   2   5      174.30      177.61     17.63 o 
  -9   2   5        8.69        7.54      3.56 o 
  -8   2   5      591.26      576.72     13.05 o 
  -7   2   5        7.89        7.64      2.28 o 
  -6   2   5       78.58       79.24      4.59 o 
  -5   2   5      100.81       98.72      4.58 o 
  -4   2   5        1.87        2.87      1.47 o 
  -3   2   5      132.83      146.12      4.98 o 
  -2   2   5        4.40        1.73      2.58 o 
  -1   2   5      494.41      517.21     11.19 o 
   0   2   5      175.04      167.14      3.66 o 
   1   2   5      552.16      597.33     31.25 o 
   2   2   5      158.50       93.00     65.68 o 
   3   2   5      425.63      417.73      9.28 o 
   4   2   5      106.00      116.26      5.31 o 
   5   2   5      370.27      361.25      9.48 o 
   6   2   5      154.94      152.23      6.59 o 
   7   2   5      141.32      125.38     10.55 o 
   8   2   5       21.48       26.40      7.31 o 
   9   2   5       12.80       16.04      2.60 o 
  10   2   5       30.89       31.96      3.66 o 
 -10   3   5       20.27       23.79      4.07 o 
  -9   3   5        1.03        2.69      1.95 o 
  -8   3   5      171.51      173.23      8.41 o 
  -7   3   5      218.56      154.15     83.04 o 
  -6   3   5       72.76       81.04      5.29 o 
  -5   3   5        9.69       14.51      2.94 o 
  -4   3   5      246.55      250.64     17.54 o 
  -3   3   5       27.11       24.63      3.18 o 
  -2   3   5       21.64       21.29      3.05 o 
  -1   3   5      180.23      180.12      6.80 o 
   0   3   5        0.17        0.88      1.22 o 
   1   3   5      816.33      825.36     28.50 o 
   2   3   5      137.03      126.12      6.46 o 
   3   3   5      952.28     1000.15     22.67 o 
   4   3   5       14.17       19.50      5.03 o 
   5   3   5        0.76        1.63      2.25 o 
   6   3   5       50.72       47.08      5.00 o 
   7   3   5       62.57       62.23      6.25 o 
   8   3   5        4.66        5.95      2.17 o 
  -6   4   5       82.23       87.89      6.35 o 
  -5   4   5       18.20       15.74      3.13 o 
  -4   4   5        2.88        4.61      2.87 o 
  -3   4   5      201.75      204.35      9.24 o 
  -2   4   5       44.35       56.32      8.95 o 
  -1   4   5       54.03       52.28      4.95 o 
   0   4   5       47.39       46.64      3.52 o 
   1   4   5        7.98        7.26      3.12 o 
   2   4   5        8.96        5.76      3.31 o 
   3   4   5       51.37       47.36      4.95 o 
   4   4   5       16.20        8.46      3.57 o 
 -13   0   6        0.70        4.73      2.23 o 
 -12   0   6      264.26      288.10     14.57 o 
 -11   0   6        4.52        7.88      2.41 o 
 -10   0   6        4.04        9.17      2.41 o 
  -9   0   6      510.51      524.88     17.02 o 
  -8   0   6       35.81       32.60      4.17 o 
  -7   0   6       72.59       69.21      5.36 o 
  -6   0   6       42.10       40.51      2.93 o 
  -5   0   6       36.41       32.85      4.71 o 
  -4   0   6      232.90      263.51      7.64 o 
  -3   0   6     1233.60     1365.68     19.46 o 
  -2   0   6      650.09      708.44     12.98 o 
  -1   0   6      530.87      475.83     10.20 o 
   0   0   6     2402.55     2417.22     27.73 o 
   1   0   6      881.95      901.35     15.05 o 
   2   0   6     1703.98     1701.88     23.05 o 
   3   0   6       71.27       88.00      5.42 o 
   4   0   6      440.77      444.40     12.98 o 
   5   0   6      368.26      385.10     12.92 o 
   6   0   6      421.23      421.19     14.58 o 
   7   0   6      177.59      180.64      9.96 o 
   8   0   6       24.30       24.99      3.84 o 
   9   0   6      412.73      402.53     15.68 o 
  10   0   6       99.45      108.99      8.60 o 
  11   0   6       57.03       47.52      6.04 o 
 -13   1   6       50.87       44.95      4.60 o 
 -12   1   6        0.52        2.29      1.76 o 
 -11   1   6        5.43        8.17      3.73 o 
 -10   1   6       39.27       29.73      4.36 o 
  -9   1   6       62.03       56.50      4.10 o 
  -8   1   6      279.72      287.80     11.32 o 
  -7   1   6      102.19       96.42      4.58 o 
  -6   1   6      268.77      262.70      7.12 o 
  -5   1   6      606.90      567.98     16.36 o 
  -4   1   6      291.02      292.28      6.73 o 
  -3   1   6      382.01      366.44      7.07 o 
  -2   1   6     1491.60     1444.11     27.24 o 
  -1   1   6      513.61      461.64     10.43 o 
   0   1   6     1435.33     1447.37     30.86 o 
   1   1   6      554.99      548.21      8.74 o 
   2   1   6      659.93      671.31     10.40 o 
   3   1   6       77.69       67.75      3.55 o 
   4   1   6      470.98      484.95      9.96 o 
   5   1   6      202.17      217.64      7.39 o 
   6   1   6      254.24      256.91      8.15 o 
   7   1   6        8.37       10.16      4.79 o 
   8   1   6      253.03      268.33      9.45 o 
   9   1   6       10.66       13.86      2.76 o 
  10   1   6       10.93       13.66      2.47 o 
  11   1   6      109.31      120.95      7.33 o 
 -12   2   6       39.79       42.83      4.65 o 
 -11   2   6       28.07       26.01      3.49 o 
 -10   2   6      156.42      170.03      9.19 o 
  -9   2   6       23.02       26.95      3.69 o 
  -8   2   6      134.23      142.79      6.70 o 
  -7   2   6        3.00        2.21      2.17 o 
  -6   2   6      242.91      251.71      7.80 o 
  -5   2   6       57.89       50.55      7.12 o 
  -4   2   6      406.65      434.89      9.42 o 
  -3   2   6       61.15       62.72      7.36 o 
  -2   2   6      382.38      399.98      8.57 o 
  -1   2   6      367.41      363.24      7.88 o 
   0   2   6        5.02        8.02      1.74 o 
   1   2   6       44.43       42.42      3.03 o 
   2   2   6      767.62      744.97     22.62 o 
   3   2   6        0.13        0.21      1.86 o 
   4   2   6     1005.59      978.03     15.89 o 
   5   2   6        0.98        1.99      1.99 o 
   6   2   6       59.99       63.44      4.65 o 
   7   2   6       52.08       51.88      5.75 o 
   8   2   6       13.62       17.18      3.13 o 
   9   2   6       25.80       26.42      3.77 o 
  10   2   6       17.98       12.16      3.28 o 
 -10   3   6       21.00       24.29      4.84 o 
  -9   3   6       44.29       52.65      5.35 o 
  -8   3   6      188.01      188.79      8.61 o 
  -7   3   6       61.19       61.54      5.63 o 
  -6   3   6      105.06      110.60      6.23 o 
  -5   3   6      190.10      197.52      7.86 o 
  -4   3   6       21.10       21.53      3.27 o 
  -3   3   6       48.46       56.60      4.28 o 
  -2   3   6       47.85       44.35      3.61 o 
  -1   3   6        0.99        0.90      1.81 o 
   0   3   6       36.07       38.99      5.21 o 
   1   3   6       28.35       30.31      4.05 o 
   2   3   6       52.85       50.29      4.79 o 
   3   3   6       16.74       16.52      3.02 o 
   4   3   6       58.75       66.79      7.08 o 
   5   3   6       54.86       53.42      4.81 o 
   6   3   6       42.19       38.97     10.01 o 
   7   3   6        8.95        6.46      2.35 o 
   8   3   6       56.77       56.65      5.36 o 
  -6   4   6        0.48        1.09      3.15 o 
  -5   4   6        6.02        4.27      4.10 o 
  -4   4   6        8.75        8.11      4.39 o 
  -3   4   6        0.84        2.69      2.89 o 
  -2   4   6        0.82        0.61      2.42 o 
  -1   4   6       18.33        8.93      4.20 o 
   0   4   6        1.71        1.44      1.89 o 
   1   4   6       96.05       79.02      6.65 o 
   2   4   6       23.14       15.56      4.17 o 
   3   4   6       45.14       43.10      6.75 o 
   4   4   6        1.61        4.35      3.56 o 
 -13   1   7        3.55        2.93      2.76 o 
 -12   1   7        4.62        4.19      0.72 o 
 -11   1   7       72.31       67.93      5.53 o 
 -10   1   7       98.32       85.23      6.81 o 
  -9   1   7        0.31        0.01      1.39 o 
  -8   1   7        3.13        0.86      1.81 o 
  -7   1   7       30.03       30.60      2.57 o 
  -6   1   7      150.31      155.82      5.68 o 
  -5   1   7      188.82      227.46     15.56 o 
  -4   1   7       14.24       15.75      2.04 o 
  -3   1   7        0.69        0.94      1.04 o 
  -2   1   7       56.39       51.21      3.34 o 
  -1   1   7        6.60        8.05      1.62 o 
   0   1   7      304.93      305.66      4.79 o 
   1   1   7       50.65       57.66      3.25 o 
   2   1   7       12.63       11.04      1.80 o 
   3   1   7       29.35       34.51      2.47 o 
   4   1   7      383.37      355.85     16.87 o 
   5   1   7       78.49       87.30      4.85 o 
   6   1   7        3.85        6.34      2.02 o 
   7   1   7       78.90       78.77      5.59 o 
   8   1   7        0.53        1.96      1.85 o 
   9   1   7        2.02        1.56      2.36 o 
  10   1   7       37.07       43.20     11.55 o 
 -12   2   7        5.16        2.46      3.64 o 
 -11   2   7       17.28       16.39      6.90 o 
 -10   2   7        0.94        1.57      1.59 o 
  -9   2   7      128.33      132.33      6.93 o 
  -8   2   7       11.62       11.68      3.50 o 
  -7   2   7      130.85      133.60      6.37 o 
  -6   2   7      246.05      251.65     10.55 o 
  -5   2   7      389.01      397.43      9.68 o 
  -4   2   7       78.39       84.01      4.38 o 
  -3   2   7      467.83      471.53      9.84 o 
  -2   2   7       74.77       76.18      4.55 o 
  -1   2   7       78.67       77.24      4.07 o 
   0   2   7      254.25      250.27      5.26 o 
   1   2   7        6.70        6.50      3.44 o 
   2   2   7       95.59       96.34      5.58 o 
   3   2   7       46.07       48.27      3.52 o 
   4   2   7      277.50      295.97     26.16 o 
   5   2   7        4.85        6.29      2.43 o 
   6   2   7        0.14        2.51      1.51 o 
   7   2   7       27.54       26.71      3.29 o 
   8   2   7       41.86       42.34      4.62 o 
   9   2   7        0.01        0.98      2.12 o 
 -10   3   7        5.00        5.24      2.26 o 
  -9   3   7      225.82      217.86      9.64 o 
  -8   3   7        3.14        4.03      2.66 o 
  -7   3   7      458.12      466.60     13.20 o 
  -6   3   7        6.33       10.46      6.09 o 
  -5   3   7        2.40        1.62      2.50 o 
  -4   3   7       76.31       64.67     33.99 o 
  -3   3   7      121.76      126.55      6.46 o 
  -2   3   7       46.42       48.78      5.79 o 
  -1   3   7      120.93      129.48      6.14 o 
   0   3   7        0.00        1.56      1.80 o 
   1   3   7      116.17      120.07      6.16 o 
   2   3   7       33.18       37.62      4.00 o 
   3   3   7       48.37       58.45      7.46 o 
   4   3   7       45.08       55.22      4.67 o 
   5   3   7       85.68       89.23      8.39 o 
   6   3   7       70.90       69.70      5.33 o 
   7   3   7       90.36       78.19      6.27 o 
  -5   4   7       47.46       40.48      5.91 o 
  -4   4   7       11.80        8.28      4.08 o 
  -3   4   7       73.87       79.03      6.29 o 
  -2   4   7        1.78        5.26      2.82 o 
  -1   4   7        0.13        1.92      2.08 o 
   0   4   7      164.02      180.79      6.32 o 
   1   4   7       41.44       53.02     14.91 o 
   2   4   7       95.09       90.14      7.04 o 
 -13   0   8       32.89       40.95      5.88 o 
 -12   0   8       30.27       26.29      4.92 o 
 -11   0   8       74.63       73.57      7.68 o 
 -10   0   8      127.34      146.44      8.38 o 
  -9   0   8      406.88      407.92     15.66 o 
  -8   0   8      372.64      368.70     14.11 o 
  -7   0   8      223.22      260.41     11.29 o 
  -6   0   8      304.08      304.37     12.14 o 
  -5   0   8      301.49      353.95     11.60 o 
  -4   0   8     1188.97     1240.73     22.10 o 
  -3   0   8       90.83      104.69      6.18 o 
  -2   0   8        0.01        1.40      1.51 o 
  -1   0   8     3289.03     3542.88     34.93 o 
   0   0   8       62.75       66.43      3.43 o 
   1   0   8     1330.77     1404.22     23.17 o 
   2   0   8      831.45      819.76     17.94 o 
   3   0   8       91.07       87.04      6.51 o 
   4   0   8       63.19       63.25      6.23 o 
   5   0   8     1880.69     1856.38     32.40 o 
   6   0   8       26.19       16.93      5.28 o 
   7   0   8      178.85      204.19     11.18 o 
   8   0   8      162.65      154.06     10.42 o 
   9   0   8       59.37       52.48      6.22 o 
  10   0   8        7.58        7.43      3.75 o 
 -13   1   8       17.35       16.25      5.35 o 
 -12   1   8       50.54       43.31      4.51 o 
 -11   1   8      124.29      140.09      7.45 o 
 -10   1   8      149.88      145.66      7.33 o 
  -9   1   8       17.11       20.94      6.58 o 
  -8   1   8      267.82      287.66     11.49 o 
  -7   1   8       66.13       64.06      4.15 o 
  -6   1   8      257.04      239.90      7.65 o 
  -5   1   8      464.43      437.73      9.57 o 
  -4   1   8      477.49      483.54      9.70 o 
  -3   1   8       28.67       23.77      2.31 o 
  -2   1   8      901.31      897.37     56.71 o 
  -1   1   8        6.98        3.50      1.48 o 
   0   1   8      246.93      217.19      7.65 o 
   1   1   8      987.79      944.95     13.69 o 
   2   1   8        0.75        2.11      1.75 o 
   3   1   8     1327.73     1296.63     23.49 o 
   4   1   8      188.27      181.83      7.16 o 
   5   1   8      362.86      358.67     11.00 o 
   6   1   8      296.22      307.53     11.38 o 
   7   1   8        2.67        2.24      2.45 o 
   8   1   8       61.71       62.26      5.30 o 
   9   1   8      139.42      142.67      7.88 o 
  10   1   8       20.80       21.76      6.37 o 
 -12   2   8       38.53       45.92      6.48 o 
 -11   2   8       16.54       20.30      3.52 o 
 -10   2   8       11.56       10.77      2.82 o 
  -9   2   8       17.85       25.93      3.17 o 
  -8   2   8      256.79      258.11      9.15 o 
  -7   2   8       88.62       88.85     11.59 o 
  -6   2   8      649.36      661.31     13.56 o 
  -5   2   8       41.47       44.41      3.61 o 
  -4   2   8      124.35      111.35      5.29 o 
  -3   2   8      102.01       90.59      4.72 o 
  -2   2   8        7.59        7.75      2.05 o 
  -1   2   8      238.62      211.34      6.70 o 
   0   2   8       70.56       70.60      3.90 o 
   1   2   8        2.81        5.53      1.59 o 
   2   2   8      354.88      351.04     10.85 o 
   3   2   8       55.54       59.16      4.41 o 
   4   2   8       13.60       12.15      5.07 o 
   5   2   8       27.13       30.13      3.37 o 
   6   2   8       14.22       11.67      2.51 o 
   7   2   8      143.66      134.40      7.29 o 
   8   2   8       57.37       60.95      5.10 o 
  -9   3   8       22.70       17.06      3.92 o 
  -8   3   8        6.05        4.85      2.51 o 
  -7   3   8        4.76        0.67      2.79 o 
  -6   3   8       86.34       99.25      5.81 o 
  -5   3   8       24.66       29.51      3.58 o 
  -4   3   8        1.67        1.33      2.92 o 
  -3   3   8       75.85       79.33      5.24 o 
  -2   3   8      132.27      134.21      7.52 o 
  -1   3   8        2.12        1.55      2.36 o 
   0   3   8       34.44       32.78      2.51 o 
   1   3   8       75.47       72.71      5.33 o 
   2   3   8       11.23       17.17      3.46 o 
   3   3   8        7.13        8.41      2.66 o 
   4   3   8       28.32       28.93      3.95 o 
   5   3   8        0.70        0.64      2.08 o 
   6   3   8        9.65       11.53      2.64 o 
  -4   4   8       16.53       18.46      3.71 o 
  -3   4   8       29.83       30.24      3.83 o 
  -2   4   8       15.88       17.95      3.33 o 
  -1   4   8        0.17        1.98      1.85 o 
   0   4   8        4.49        5.68      2.02 o 
   1   4   8        1.14        0.66      2.73 o 
 -12   1   9        1.44        2.96      3.45 o 
 -11   1   9       13.17        9.31      3.29 o 
 -10   1   9        6.18        6.08      2.12 o 
  -9   1   9       33.10       39.93      3.49 o 
  -8   1   9       10.98       10.11      2.38 o 
  -7   1   9       16.73       12.03      2.57 o 
  -6   1   9      160.55      159.65      7.29 o 
  -5   1   9      184.74      176.12      7.90 o 
  -4   1   9        2.66      335.37    258.00 o 
  -3   1   9      204.67      190.42     10.95 o 
  -2   1   9       12.76       13.22      2.20 o 
  -1   1   9        2.55        3.32      1.18 o 
   0   1   9      422.65      426.96      7.68 o 
   1   1   9        3.70        2.94      2.04 o 
   2   1   9       93.01      104.42      6.48 o 
   3   1   9       33.24       35.37      3.50 o 
   4   1   9       67.81       60.52      4.78 o 
   5   1   9       79.79       68.11      6.90 o 
   6   1   9       69.06       63.54      5.08 o 
   7   1   9        8.43        6.31      2.52 o 
   8   1   9        1.12        3.73      1.53 o 
   9   1   9       11.28       16.53      3.33 o 
 -11   2   9        9.62        7.59      2.78 o 
 -10   2   9       57.89       55.33      4.86 o 
  -9   2   9        0.85        0.57      2.05 o 
  -8   2   9        8.98       12.74      2.51 o 
  -7   2   9        0.99        1.76      4.00 o 
  -6   2   9      104.73      100.69      5.66 o 
  -5   2   9       23.61       23.24      2.95 o 
  -4   2   9        1.11        1.29      1.81 o 
  -3   2   9       12.79       14.29      2.29 o 
  -2   2   9       90.98       89.53     12.53 o 
  -1   2   9        2.20        5.32      3.09 o 
   0   2   9        9.51        7.05      1.54 o 
   1   2   9       29.93       34.66      6.60 o 
   2   2   9       22.47       21.55      6.02 o 
   3   2   9        1.42        2.35      1.39 o 
   4   2   9      221.56      232.29      8.55 o 
   5   2   9        8.77        8.14      2.50 o 
   6   2   9       32.33       39.96      4.04 o 
   7   2   9        1.50        2.10      4.31 o 
   8   2   9       15.49       21.56      3.51 o 
  -9   3   9       14.82       17.04      3.56 o 
  -8   3   9       10.63       13.71      2.59 o 
  -7   3   9       85.69       83.52     10.33 o 
  -6   3   9       83.91       82.52      5.69 o 
  -5   3   9       60.44       56.92      4.88 o 
  -4   3   9      140.76      149.46      6.83 o 
  -3   3   9       94.85       84.91     10.10 o 
  -2   3   9       55.17       48.24      4.35 o 
  -1   3   9       24.04       23.88      4.19 o 
   0   3   9       88.00       86.49      4.12 o 
   1   3   9       58.23       62.37      6.22 o 
   2   3   9       32.31       28.21      4.48 o 
   3   3   9       34.38       39.64      4.26 o 
   4   3   9      106.76      124.39      9.79 o 
   5   3   9        2.18        4.32      2.33 o 
 -12   0  10        7.81        5.07      2.84 o 
 -11   0  10      296.71      272.63     14.67 o 
 -10   0  10       41.28       38.07      5.65 o 
  -9   0  10      319.30      321.95     14.09 o 
  -8   0  10      102.19      123.16      8.75 o 
  -7   0  10        7.68       10.46      3.67 o 
  -6   0  10      323.46      309.88     12.80 o 
  -5   0  10     1842.86     1814.00     29.88 o 
  -4   0  10      337.08      360.51     12.91 o 
  -3   0  10      648.82      623.76     16.99 o 
  -2   0  10      351.81      320.35     11.88 o 
  -1   0  10      335.08      330.23     12.42 o 
   0   0  10       72.86       67.45      4.20 o 
   1   0  10       50.83       44.40      5.44 o 
   2   0  10      464.51      457.01     15.99 o 
   3   0  10      260.59      257.15     12.27 o 
   4   0  10     1108.83     1107.25     26.66 o 
   5   0  10      157.58      156.12      9.74 o 
   6   0  10      107.05      113.21      8.73 o 
   7   0  10       93.39       88.15      7.98 o 
   8   0  10      102.62       82.99      8.55 o 
 -12   1  10       50.73       57.92      5.26 o 
 -11   1  10        0.04        2.63      1.69 o 
 -10   1  10       64.59       65.38      6.06 o 
  -9   1  10      133.11      127.92      6.98 o 
  -8   1  10       60.61       56.90      4.35 o 
  -7   1  10      741.71      733.76     27.98 o 
  -6   1  10        1.45        1.13      1.88 o 
  -5   1  10      564.79      535.87     11.93 o 
  -4   1  10      301.30      329.68     12.52 o 
  -3   1  10       29.83       28.96      3.11 o 
  -2   1  10      254.46      249.31      7.83 o 
  -1   1  10      413.63      404.51     20.59 o 
   0   1  10      384.88      372.00      6.77 o 
   1   1  10      197.98      191.71      7.03 o 
   2   1  10        8.83        8.77      1.93 o 
   3   1  10      198.60      186.86     19.84 o 
   4   1  10       53.69       59.51      4.67 o 
   5   1  10       41.86       40.61      3.93 o 
   6   1  10      303.10      301.00     10.40 o 
   7   1  10       64.12       67.30      6.75 o 
   8   1  10       30.30       37.43      4.26 o 
 -11   2  10       30.69       35.28      4.21 o 
 -10   2  10        5.77        6.65      2.67 o 
  -9   2  10        4.31        6.17      2.39 o 
  -8   2  10       84.25       88.72      5.39 o 
  -7   2  10       65.94       69.25      7.95 o 
  -6   2  10        0.09        0.50      1.45 o 
  -5   2  10       28.06       34.40      4.50 o 
  -4   2  10        1.51        3.92      1.69 o 
  -3   2  10      366.74      352.38     13.15 o 
  -2   2  10       21.11       27.60      2.88 o 
  -1   2  10      220.69      199.89      7.53 o 
   0   2  10      291.17      289.69      6.44 o 
   1   2  10        0.27        2.70      1.84 o 
   2   2  10      338.43      317.30     12.59 o 
   3   2  10       72.23       62.70      5.25 o 
   4   2  10        4.05        4.48      2.72 o 
   5   2  10      169.03      175.10      7.97 o 
   6   2  10       38.75       37.62      8.40 o 
   7   2  10       35.39       37.49      4.10 o 
  -8   3  10        0.82        2.60      1.84 o 
  -7   3  10       15.32       13.99      3.25 o 
  -6   3  10       26.88       24.01      3.70 o 
  -5   3  10        0.50        3.32      1.98 o 
  -4   3  10       17.92       20.10      2.87 o 
  -3   3  10        0.06        1.12      2.02 o 
  -2   3  10        6.37        7.63      2.58 o 
  -1   3  10        7.66        7.58      4.11 o 
   0   3  10        7.89        9.47      2.73 o 
   1   3  10       61.06       61.77      5.11 o 
   2   3  10       30.25       22.53      5.39 o 
   3   3  10        0.10        1.67      2.34 o 
   4   3  10       66.93       67.34      5.59 o 
 -11   1  11        5.18        5.04      3.19 o 
 -10   1  11      106.85      107.43      6.60 o 
  -9   1  11        3.89        6.27      2.05 o 
  -8   1  11       50.68       51.31      4.27 o 
  -7   1  11        3.40        0.01      1.95 o 
  -6   1  11      168.97      177.42      8.18 o 
  -5   1  11        3.19        0.34      2.96 o 
  -4   1  11      233.60      227.57      7.68 o 
  -3   1  11       18.52       12.58      2.39 o 
  -2   1  11        4.83        3.31      1.96 o 
  -1   1  11       20.74       23.57      2.89 o 
   0   1  11       19.65       16.72      3.23 o 
   1   1  11       24.95       28.44      3.26 o 
   2   1  11       34.13       39.79      4.03 o 
   3   1  11       41.77       48.54      6.06 o 
   4   1  11       76.03       80.79      5.51 o 
   5   1  11      380.49      384.83     12.08 o 
   6   1  11       18.65       17.37      3.24 o 
   7   1  11       16.11       17.15      3.42 o 
 -10   2  11        0.07        2.54      2.57 o 
  -9   2  11       25.38       24.81      5.81 o 
  -8   2  11       15.10       13.40      5.21 o 
  -7   2  11        9.64       11.96      2.48 o 
  -6   2  11      263.74      270.41      9.18 o 
  -5   2  11       46.41       40.65      4.80 o 
  -4   2  11       58.65       51.76      4.34 o 
  -3   2  11        2.61        5.10      2.00 o 
  -2   2  11       49.21       42.16      4.08 o 
  -1   2  11       18.00       17.94      3.98 o 
   0   2  11       23.88       20.83      2.19 o 
   1   2  11      311.29      306.47     10.08 o 
   2   2  11        8.99       10.70      2.35 o 
   3   2  11       18.52       19.70      3.77 o 
   4   2  11       69.05       66.48      9.48 o 
   5   2  11        2.36        2.94      2.65 o 
   6   2  11        0.74        3.08      2.16 o 
  -7   3  11        9.05        5.40      3.17 o 
  -6   3  11       63.97       68.19      5.36 o 
  -5   3  11        0.08        2.22      2.22 o 
  -4   3  11        0.86        1.40      1.70 o 
  -3   3  11        3.80        3.34      4.80 o 
  -2   3  11      102.04       91.39     11.55 o 
  -1   3  11       13.22       15.08      3.24 o 
   0   3  11       64.43       47.57      9.55 o 
   1   3  11       42.45       46.40      4.97 o 
   2   3  11       33.38       33.83      8.98 o 
   3   3  11      111.13      124.16      7.42 o 
 -11   0  12       35.36       42.39      6.95 o 
 -10   0  12       17.30       27.31      5.38 o 
  -9   0  12        9.68        7.27      3.42 o 
  -8   0  12      130.93      138.03      9.68 o 
  -7   0  12       15.22       18.05      4.59 o 
  -6   0  12     1045.32      988.93     24.34 o 
  -5   0  12       11.76       14.40      3.80 o 
  -4   0  12      257.37      241.55     11.89 o 
  -3   0  12      160.21      135.90      9.59 o 
  -2   0  12      154.73      153.19      9.41 o 
  -1   0  12       38.51       36.35      5.15 o 
   0   0  12      683.72      639.69     14.37 o 
   1   0  12       25.72       34.49      5.65 o 
   2   0  12       48.52       59.97      7.06 o 
   3   0  12      137.22      133.58      9.84 o 
   4   0  12        3.35        4.67      3.32 o 
   5   0  12       43.00       49.43      6.21 o 
   6   0  12      305.13      275.92     14.89 o 
   7   0  12       13.85       16.71      4.15 o 
 -11   1  12       24.79       30.72      4.57 o 
 -10   1  12      106.56      112.52      6.89 o 
  -9   1  12       11.87       11.30      2.95 o 
  -8   1  12        0.03        1.69      1.81 o 
  -7   1  12       68.43       57.86      4.99 o 
  -6   1  12       31.60       32.63      4.35 o 
  -5   1  12       11.18       13.88      2.56 o 
  -4   1  12      570.01      565.11     13.12 o 
  -3   1  12       45.98       48.76      5.33 o 
  -2   1  12      202.50      190.85      7.69 o 
  -1   1  12      270.18      283.13     10.20 o 
   0   1  12        0.00        0.25      1.19 o 
   1   1  12       81.56       85.03      9.17 o 
   2   1  12      217.87      214.23      8.96 o 
   3   1  12       38.56       43.35      4.26 o 
   4   1  12      125.18      145.41      7.43 o 
   5   1  12        0.71        0.82      2.09 o 
   6   1  12       24.67       19.47      4.88 o 
  -9   2  12       24.68       23.94      4.99 o 
  -8   2  12      152.44      160.12      7.80 o 
  -7   2  12       11.14       15.52      3.42 o 
  -6   2  12        9.04        9.70      2.27 o 
  -5   2  12      233.88      226.79     16.51 o 
  -4   2  12       11.19        7.41      2.73 o 
  -3   2  12      112.84      114.46     10.31 o 
  -2   2  12       14.14       15.83      3.11 o 
  -1   2  12        8.74        2.73      2.80 o 
   0   2  12       75.60       85.38      3.93 o 
   1   2  12        1.22        1.33      2.19 o 
   2   2  12        0.99        1.83      1.83 o 
   3   2  12       70.07       75.98      7.80 o 
   4   2  12       19.46       12.94      3.45 o 
   5   2  12      129.31      124.74     10.60 o 
  -6   3  12       39.26       34.63      4.28 o 
  -5   3  12        0.26        0.53      1.66 o 
  -4   3  12       22.58       25.47      3.76 o 
  -3   3  12       35.66       31.28      4.37 o 
  -2   3  12        0.75        0.49      2.88 o 
  -1   3  12       83.07       73.12      6.63 o 
   0   3  12        3.06        1.77      1.84 o 
   1   3  12       67.96       67.65      5.89 o 
 -10   1  13        0.54        1.58      2.45 o 
  -9   1  13       15.12       18.92      5.81 o 
  -8   1  13       14.63       14.88      2.88 o 
  -7   1  13       18.61       21.08      3.41 o 
  -6   1  13        2.13        3.09      3.57 o 
  -5   1  13      624.67      652.79     15.06 o 
  -4   1  13        3.30        2.26      1.86 o 
  -3   1  13       64.38       61.59      5.14 o 
  -2   1  13       23.98       30.65      3.54 o 
  -1   1  13       22.09       17.73      5.54 o 
   0   1  13        6.48       11.87      2.16 o 
   1   1  13       38.55       35.43      3.80 o 
   2   1  13        5.11        3.13      3.06 o 
   3   1  13       18.81       16.57      3.51 o 
   4   1  13        3.53        6.33      2.93 o 
   5   1  13       63.80       65.60      6.01 o 
  -8   2  13        0.22        1.94      2.01 o 
  -7   2  13       16.33       13.50      3.84 o 
  -6   2  13       38.65       32.86      4.15 o 
  -5   2  13        7.74        9.37      2.64 o 
  -4   2  13        2.61        5.39      2.86 o 
  -3   2  13      163.13      159.77      7.58 o 
  -2   2  13        0.01        2.12      3.47 o 
  -1   2  13      141.98      135.70      7.06 o 
   0   2  13        1.41        0.92      1.70 o 
   1   2  13       35.97       37.78      4.14 o 
   2   2  13       29.97       31.70      3.99 o 
   3   2  13        8.30        9.87      2.32 o 
 -10   0  14      129.25      157.82     10.43 o 
  -9   0  14        0.10        1.72      2.98 o 
  -8   0  14       33.27       29.97      5.92 o 
  -7   0  14      107.75      111.46      7.77 o 
  -6   0  14       24.12       19.08      4.49 o 
  -5   0  14        3.25        6.32      2.88 o 
  -4   0  14      684.48      651.92     20.56 o 
  -3   0  14      108.63      102.92      8.03 o 
  -2   0  14      135.85      124.45      9.18 o 
  -1   0  14        3.54        1.15      2.58 o 
   0   0  14       49.47       57.30      4.69 o 
   1   0  14       60.03       67.84      7.65 o 
   2   0  14        0.21        0.64      2.13 o 
   3   0  14      118.84      118.45     10.07 o 
   4   0  14       60.63       71.84      7.82 o 
  -9   1  14       35.40       42.87      4.32 o 
  -8   1  14       50.53       54.63      7.06 o 
  -7   1  14       45.23       40.90      4.24 o 
  -6   1  14       62.28       62.42      5.15 o 
  -5   1  14       19.34       24.54      3.48 o 
  -4   1  14       11.15       12.98      2.64 o 
  -3   1  14       13.64       17.65      3.06 o 
  -2   1  14        0.05        0.66      2.39 o 
  -1   1  14       51.14       53.50      4.80 o 
   0   1  14      141.44      151.45      5.58 o 
   1   1  14       71.11       76.52      8.77 o 
   2   1  14       72.53       84.22      5.63 o 
   3   1  14       59.62       61.34      5.43 o 
   4   1  14       29.61       29.51      5.17 o 
  -7   2  14       31.42       30.58      3.76 o 
  -6   2  14        0.52        0.29      2.44 o 
  -5   2  14      162.72      163.20      7.94 o 
  -4   2  14        6.15        4.10      2.65 o 
  -3   2  14       62.89       66.83     13.92 o 
  -2   2  14       83.46       80.74      5.76 o 
  -1   2  14       27.67       25.18      4.04 o 
   0   2  14      101.14       92.13      4.54 o 
   1   2  14       77.58       86.38     11.23 o 
   2   2  14        2.99        0.67      4.35 o 
  -8   1  15        0.21        0.23      2.22 o 
  -7   1  15        5.15        6.45      5.28 o 
  -6   1  15        4.87        2.24      2.52 o 
  -5   1  15       16.73       16.20      3.20 o 
  -4   1  15       41.68       46.50      4.75 o 
  -3   1  15        6.34        8.58      2.22 o 
  -2   1  15       50.80       53.02      5.02 o 
  -1   1  15        3.30        0.59      2.76 o 
   0   1  15       91.87      108.23      7.91 o 
   1   1  15        2.73        3.22      2.60 o 
   2   1  15        1.56        3.01      2.38 o 
  -4   2  15      228.05      212.20      9.60 o 
  -3   2  15       15.79       18.01      2.73 o 
  -2   2  15        9.37        4.60      3.13 o 
  -7   0  16       46.68       33.72      5.50 o 
  -6   0  16       14.41       12.45      4.31 o 
  -5   0  16       61.64       52.44      6.50 o 
  -4   0  16       81.72       80.51      8.42 o 
  -3   0  16        0.08        4.27      3.06 o 
  -2   0  16       17.57       24.09      4.20 o 
  -1   0  16      143.38      136.70     10.67 o 
   0   0  16        7.55        5.50      2.96 o 
  -5   1  16      153.86      172.71      8.24 o 
  -4   1  16        0.36        5.58      2.31 o 
  -3   1  16      259.98      275.46     11.07 o 
  -2   1  16        9.30       13.38      6.55 o 
  -1   1  16       26.50       30.85      4.23 o 
                                                 
